# Supplementary material for: Rapid Plasticity in the Prefrontal Cortex during Affective Associative Learning
Source: PLoS One. 2014 Oct 21;9(10):e110720. doi: 10.1371/journal.pone.0110720 (PMC4204938; doi:10.1371/journal.pone.0110720)
Supplement: Dataset S1 — Dataset underlying analysis of subjective ratings of valence and arousal. The spreadsheet contains original (“Response_mean”) and z-transformed (“zscores_mean”) ratings of valence (“val”) and arousal (“aro”) for all 48 participants aggregated by session (“pre”/“post”) and CS-type (“plus”/“minus”). (XLSX) [file pone.0110720.s001.xlsx]

## Sheet: MultiCS_SAMrating
Dataset S1
Subject	Response_mean.aro.pre.minus	Response_mean.aro.pre.plus	Response_mean.aro.post.minus	Response_mean.aro.post.plus	Response_mean.val.pre.minus	Response_mean.val.pre.plus	Response_mean.val.post.minus	Response_mean.val.post.plus	zscores_mean.aro.pre.minus	zscores_mean.aro.pre.plus	zscores_mean.aro.post.minus	zscores_mean.aro.post.plus	zscores_mean.val.pre.minus	zscores_mean.val.pre.plus	zscores_mean.val.post.minus	zscores_mean.val.post.plus
1	-29.8077	-39.5962	-70.1923	-74.0385	50.5577	55.6154	57.4038	54.6731	0.171213	0.100202	-0.121757	-0.149658	-0.0359018	0.00943878	0.0254718	0.000991287
2	-22.7308	-8	-20.3077	2.32692	-5.84615	-8.13462	-9.84615	2.75	-0.104414	0.0413376	-0.0804394	0.143516	-0.00577776	-0.0286962	-0.0458369	0.0803109
3	-19.1154	12.5	15.5385	44.9231	-6.23077	-29.4423	-37.1923	-61.0192	-0.243166	-0.00717729	0.0155029	0.234841	0.190959	0.0282427	-0.0260858	-0.193116
4	-82.4423	-93.5192	-127.654	-122.173	27.8654	29.5385	37.75	20.9038	0.195073	0.105058	-0.172335	-0.127796	-0.0067376	0.0030728	0.0512227	-0.0475579
5	8.15385	-8.11538	12	-5.15385	3.69231	8.40385	-3.36538	1.53846	0.0837698	-0.128096	0.133856	-0.0895297	0.00924052	0.0479402	-0.0487299	-0.00845074
6	-36.6731	-24.4231	-13.6346	-28.1538	42.5962	54.1538	68.5769	46.5	-0.136525	0.0161817	0.150669	-0.0303257	-0.0901468	0.010416	0.13591	-0.0561796
7	-23	-38.8269	-13.3846	-24.7308	-59.5385	-40.3462	-35.5192	-32.2885	0.0214155	-0.149286	0.125122	0.00274823	-0.17318	0.015503	0.0629572	0.0947194
8	24.2692	2.15385	73.4231	30.1346	29.8269	3.88462	-1.46154	2.90385	-0.0635396	-0.234365	0.316138	-0.0182338	0.164246	-0.0382839	-0.0800209	-0.0459407
9	-29.0962	-35.2308	-19.8077	2.09615	8.38462	-33.75	-1.51923	-42.2115	-0.0652197	-0.111816	0.00533151	0.171704	0.212158	-0.136231	0.130268	-0.206195
10	-35.8846	-34.5962	-51.3654	-47.7885	-36.7308	-15.6923	10.3269	-18.0385	0.108135	0.129491	-0.148456	-0.0891693	-0.184784	-0.00560943	0.215984	-0.0255905
11	0.192308	44.0962	4.57692	34.25	-61.1731	-77.7692	-17.1731	-52.2115	-0.144491	0.163658	-0.113717	0.0945502	-0.06296	-0.177893	0.241752	-0.000898953
12	-94.2885	-85.6538	-107.038	-101.904	6.86538	3.53846	21.3462	6.40385	0.0370717	0.146221	-0.124099	-0.0591932	-0.0270332	-0.0606789	0.119413	-0.0317008
13	-86.3077	-69.7885	-93.5192	-112.192	29.6731	39.2115	14.8654	7.63462	0.0333338	0.166205	-0.0246716	-0.174867	0.0646028	0.154865	-0.0755216	-0.143946
14	-33.7692	7.26923	-39.3846	-23.6923	12.6923	-8.84615	15.3462	15.1923	-0.0756442	0.197263	-0.112987	-0.00863227	0.028922	-0.123156	0.0476602	0.0465739
15	-44.1154	17.3462	-55.7308	-8.86538	-45.0192	-56.0769	-2.63462	-14.2115	-0.150632	0.284551	-0.232876	0.0989579	-0.174509	-0.298735	0.301651	0.171593
16	-36.4423	-46.8846	-79.5385	-48.5962	-2.46154	-19.1538	14.9231	6.82692	0.107922	0.039302	-0.175279	0.0280548	-0.0196352	-0.150991	0.117168	0.0534578
17	-59.9038	-45.4423	-48.8077	-40.6731	-8.73077	14.9615	-31.3077	-26.4615	-0.121826	0.0355172	-0.00109847	0.0874069	0.0327363	0.219454	-0.145191	-0.106999
18	-89.1154	-88.3269	-6.5	-31.3077	-6.5	-3.17308	-12.2885	-9.75	-0.277022	-0.270835	0.371262	0.176596	0.0114921	0.0382684	-0.0350955	-0.0146651
19	0.153846	-16.3462	-14.3462	1.92308	34.2115	47.1923	53.5577	60.4038	0.089596	-0.112702	-0.0881813	0.111288	-0.143815	-0.0162104	0.0463628	0.113662
20	-97.6346	-83.4423	-75.6538	-74.3077	-34.4231	-28.4231	-37.5	-26	-0.312029	-0.0143206	0.149056	0.177294	-0.0385726	0.0430182	-0.080414	0.0759684
21	-83.5962	-125.519	-75.7115	-113.173	-31.0577	-22.1538	-30.0192	-2.48077	0.121201	-0.198289	0.181288	-0.1042	-0.0791301	-0.00596537	-0.0705968	0.155692
22	-2.78846	8.05769	-27.1154	-43	-44.9423	-34.8846	-25.2885	-23.5577	0.158671	0.286881	-0.128892	-0.31666	-0.121021	-0.0257346	0.0651792	0.0815765
23	-15.7692	-32.5769	-33.1538	-18.9808	6.13462	11.0769	34.4808	41.2308	0.110438	-0.0880661	-0.0948797	0.0725083	-0.237073	-0.168538	0.156004	0.249607
24	-101.942	-104.288	-88.7885	-83.1154	-48.9231	-43.8269	-69.8462	-54.5577	-0.0774864	-0.102025	0.0600884	0.119423	0.0478409	0.0932812	-0.138722	-0.00240062
25	-32.2308	-19.8846	-16.9231	-23.1538	-4.55769	-15.1154	2.07692	-7.92308	-0.109154	0.0376039	0.0728076	-0.00125727	0.0287718	-0.137938	0.133535	-0.0243687
26	2	-19.7115	13.9423	5.67308	-11.6346	10.9231	-25.5577	-16.6538	0.0160366	-0.212421	0.141698	0.0546862	-0.0096015	0.230027	-0.157505	-0.0629204
27	-141.788	-121.327	-149.865	-148.038	16.8654	32.25	60.8654	59.1154	-0.0254779	0.314441	-0.159656	-0.129306	-0.280941	-0.110835	0.205563	0.186213
28	-106.731	-96.2885	-106.019	-101.423	32.1346	26.6346	-10.1346	-26.3654	-0.0613845	0.0943716	-0.0507713	0.0177843	0.301683	0.239228	-0.178302	-0.36261
29	-31.0385	-22.3077	-40.7692	-29.3654	-7.19231	14.0577	2.75	14.9038	-0.00227212	0.115619	-0.133666	0.0203193	-0.161152	0.0959	-0.040884	0.106136
30	-99.6923	-71.0192	-64.25	-100.462	96.7692	48.0192	52.0192	38.6923	-0.139936	0.113427	0.173241	-0.146733	0.324939	-0.0930872	-0.0587876	-0.173065
31	-63.8077	-63.6538	-82.3654	-91.7308	2.30769	21.9423	-14.4038	-11.1538	0.205078	0.207802	-0.123524	-0.289357	0.0325173	0.274854	-0.173742	-0.133629
32	-106.769	-100.173	-125.558	-105.192	-28.75	-22.5192	-0.423077	5.67308	0.0305185	0.106372	-0.185544	0.0486527	-0.192957	-0.123241	0.123994	0.192204
33	-46.5	-36.3654	-38.1154	-32.8269	10.9231	4.92308	39.5962	22.8462	-0.139908	0.0362723	0.00585037	0.0977848	-0.0700992	-0.118728	0.162292	0.0265356
34	25.25	-4.03846	31	8.25	-6.92308	34.3462	13.4615	36.4038	0.112832	-0.213245	0.176848	-0.0764343	-0.227116	0.130012	-0.0507151	0.147819
35	10.3654	-34.7115	-13.2692	-27.1923	8.80769	-4.57692	-24.3846	-21.5769	0.375043	-0.261295	0.0414	-0.155148	0.163749	0.0498366	-0.11874	-0.094845
36	37.5769	45.0192	48.1923	51.0769	-94.25	-70.8269	-41.0962	-29.0385	-0.0904415	-0.00512557	0.0312494	0.0643176	-0.336423	-0.114118	0.168052	0.282489
37	7.21154	4.53846	-36.6923	-18.1731	-40.2692	-49.9423	-4.38462	-30.2115	0.154381	0.131442	-0.222371	-0.0634521	-0.089623	-0.185234	0.265067	0.00978915
38	-22.9808	-5.75	-8.63462	-4.03846	11	2.61538	-1.28846	-29.9615	-0.139511	0.050823	0.018959	0.0697289	0.180806	0.0824206	0.0366126	-0.29984
39	-26.8462	-25.6346	-43.1923	-56.0962	-11.1923	2.78846	-5.46154	6.63462	0.0940228	0.104289	-0.0444857	-0.153826	-0.0885765	0.0433807	-0.0344868	0.0796825
40	-35.6154	-17.7885	-19.1731	-29.1346	-6	23.6731	22.6923	23.2692	-0.131388	0.0985258	0.0806684	-0.0478058	-0.219833	0.0779086	0.0680676	0.0738564
41	-5.34615	-25.3269	-13.0385	-22.1538	7.63462	6.26923	8.42308	7.98077	0.114978	-0.0916146	0.0354429	-0.0588064	0.00066633	-0.0151035	0.00977284	0.00466431
42	-14.6154	-17.3269	-11.1923	-5.44231	-0.307692	2.40385	-5.67308	-4.71154	-0.0626833	-0.131464	0.0241465	0.170001	0.0336216	0.0852906	-0.0686173	-0.0502949
43	-57.5192	-67	-25.9231	-34.2885	-4.28846	-10.4231	33.7885	35.8846	-0.156758	-0.287856	0.280144	0.16447	-0.240606	-0.322476	0.267554	0.295528
44	-48.5	-38.3654	-43.9231	-30.0577	-11.6346	-35.6346	-8.21154	-40.1923	-0.102528	0.0228369	-0.0459117	0.125603	0.139103	-0.132679	0.177867	-0.184291
45	-1.46154	11.5	7.46154	2.92308	-22.4423	-29.2885	11.5385	5.71154	-0.0732248	0.071295	0.0262666	-0.0243368	-0.196039	-0.293138	0.28591	0.203267
46	-31.9808	-36.1538	-19.8846	-30.6923	-14.6731	-4.34615	5.21154	3.90385	-0.0360418	-0.101353	0.153272	-0.0158764	-0.172761	-0.0264895	0.108886	0.0903639
47	-21.4615	-12	1.57692	3.05769	-15.25	-4.09615	-20.5	-24.4615	-0.135703	-0.0456311	0.0836189	0.0977156	0.00911147	0.13201	-0.0487357	-0.092386
48	24.5769	31.8462	-3.23077	-6.78846	37.1731	27.3462	35.8462	24.8269	0.260562	0.40653	-0.297826	-0.369266	0.130452	-0.0877506	0.100988	-0.143689
