# Supplementary material for: Rapid Plasticity in the Prefrontal Cortex during Affective Associative Learning
Source: PLoS One. 2014 Oct 21;9(10):e110720. doi: 10.1371/journal.pone.0110720 (PMC4204938; doi:10.1371/journal.pone.0110720)
Supplement: Dataset S2 — Dataset underlying analysis of the affective priming task. The spreadsheet contains original (“RT_mean”) and inverted (“ONEdivbyRT_mean”) reaction times for all 48 participants aggregated by congruency (“congr”/“incongr”), target valence (“pos”/“neg”), and repetition (“first”/“sec”). (XLSX) [file pone.0110720.s002.xlsx]

## Sheet: MultiCS_AffectivePriming
Dataset S2
Subject	RT_mean.congr.pos.first	RT_mean.congr.pos.sec	RT_mean.congr.neg.first	RT_mean.congr.neg.sec	RT_mean.incongr.pos.first	RT_mean.incongr.pos.sec	RT_mean.incongr.neg.first	RT_mean.incongr.neg.sec	ONEdivbyRT_mean.congr.pos.first	ONEdivbyRT_mean.congr.pos.sec	ONEdivbyRT_mean.congr.neg.first	ONEdivbyRT_mean.congr.neg.sec	ONEdivbyRT_mean.incongr.pos.first	ONEdivbyRT_mean.incongr.pos.sec	ONEdivbyRT_mean.incongr.neg.first	ONEdivbyRT_mean.incongr.neg.sec
1	817.47	664.207	740.307	797.38	783.6	622.222	820.655	689.82	0.0013547	0.00159573	0.00138733	0.00131102	0.0013211	0.00163853	0.00127283	0.00148806
2	955.891	874.86	1080.18	881.808	940.593	790.245	1142.33	874.867	0.0010896	0.00120767	0.000965491	0.00115402	0.00109267	0.00129751	0.000895751	0.0011824
3	698.76	711.941	866.144	764.2	860.429	631.92	881.214	862.4	0.00146368	0.00154826	0.00124735	0.00131293	0.00124164	0.00160798	0.00124898	0.00124418
4	867.755	764.5	865.567	731.957	888.379	776.573	877.067	752.236	0.00120074	0.00136257	0.00117708	0.00137545	0.00118499	0.00135151	0.00116955	0.00134883
5	659.378	749.871	750.755	600.282	704.514	636.121	676.385	674.25	0.00155073	0.00137438	0.00138221	0.00169948	0.00149116	0.00160381	0.00151526	0.00155958
6	674.944	642.667	730.973	665.086	700.233	638.176	777.317	688.167	0.00152087	0.00158668	0.0013849	0.00152496	0.00149391	0.00161805	0.0013208	0.00145866
7	748.671	731.337	753.642	660.938	835.82	693.187	874.833	709.823	0.00135777	0.00140812	0.00135305	0.00154022	0.0012267	0.00147296	0.00117557	0.0014563
8	716.429	612.944	827.5	721.753	770.64	647.5	736.743	674.925	0.00143484	0.00165238	0.00123716	0.00145664	0.00130934	0.0015642	0.00137628	0.00150079
9	762.713	737.753	821.708	849.518	823.56	737.22	914.845	773.743	0.00134047	0.00139097	0.00124135	0.00121219	0.00126888	0.00143404	0.00112845	0.00132126
10	889.036	754.636	915.546	782.892	914.308	712.745	880.4	736.736	0.00116693	0.00137584	0.00112997	0.00131814	0.00112715	0.00147129	0.00117615	0.00138347
11	865.94	781.295	828.519	764.2	752.271	752.25	916.65	802.394	0.00118994	0.00132312	0.00122917	0.00132494	0.00136171	0.00137029	0.00111443	0.00126753
12	807.42	709.907	911.075	794.607	917.207	820.79	899.353	875.336	0.00132204	0.00142245	0.00112654	0.00128561	0.0011338	0.00126038	0.00113229	0.00119403
13	762.7	757.853	852.546	776.573	812.85	725.52	854.082	809.571	0.00132688	0.00135412	0.00118954	0.00130906	0.00126003	0.00139109	0.00118445	0.00126253
14	829.14	740.02	895.55	780.125	870.38	727.918	906.422	692.571	0.00127846	0.00138063	0.00116976	0.00130705	0.00118956	0.00141381	0.00114355	0.00146814
15	1067.08	1022.35	1141.38	934.063	1118.35	1203.6	1110.44	1023.43	0.000948792	0.00102975	0.000909657	0.0011075	0.00093965	0.00087746	0.000945321	0.00101806
16	715.8	709.887	735.567	704.507	722.167	638.933	759.845	725.112	0.00149025	0.00145497	0.00141492	0.00144001	0.0014058	0.00159951	0.00135953	0.00141841
17	644.088	530.157	680.37	608.238	590.667	611.479	664.508	684	0.00161898	0.00191789	0.00157846	0.00166217	0.001842	0.00166741	0.00154046	0.00152139
18	679.482	713.256	727.936	709.691	685.371	737.518	816.531	718.818	0.00156305	0.00143054	0.00142467	0.00146655	0.00152883	0.0014239	0.00126745	0.00141884
19	820.233	772.32	878.391	772.815	829.18	697.647	946.782	710.458	0.00127388	0.0013324	0.00119139	0.00134034	0.00124481	0.00148935	0.00108288	0.00143039
20	734.238	849.18	778.529	764.047	743.89	797.643	827.456	779.413	0.00138502	0.00120196	0.0013176	0.00132529	0.00138775	0.00128092	0.00123211	0.00129185
21	753.137	737.914	799.07	734.269	799.583	690.033	774.108	745.308	0.00135929	0.00139219	0.00126974	0.00137888	0.00131974	0.00147628	0.00129689	0.00136568
22	747.025	725.957	795.425	777.977	718.814	771.056	758.221	760.61	0.0014567	0.00140153	0.00130936	0.00132499	0.00152257	0.00136429	0.00133196	0.00139907
23	848.375	729.944	814.545	860.925	815.77	804.807	775.925	743.9	0.00125248	0.00140737	0.00126612	0.00125907	0.00129344	0.00131197	0.00135201	0.00137116
24	936.167	809.1	1197.35	1047.59	984.62	875.236	1062.99	1211.95	0.00114714	0.00128335	0.000872658	0.00100977	0.00108797	0.00125681	0.000994242	0.000880242
25	1136.73	920.339	1112.7	879.725	1057.79	785.68	1032.25	927.767	0.000937267	0.00122299	0.00099701	0.00116861	0.00105502	0.00133364	0.00105158	0.00113301
26	841.105	718.786	923.973	761.262	874.057	741.794	884.592	867.892	0.0012209	0.00142044	0.0010898	0.00135673	0.00116652	0.00139563	0.00115453	0.00123021
27	669.78	704.175	727.823	645.531	741.1	677.58	688.158	662.254	0.00152542	0.00146938	0.00139823	0.00155884	0.00141417	0.00155513	0.00148715	0.00152521
28	739.7	617.407	776.7	696.533	682.986	621.86	696.036	673.464	0.00139775	0.00164858	0.00131343	0.00146439	0.0015129	0.00164398	0.00147343	0.00150404
29	692.964	647.5	759.689	703.286	678.4	702.1	772.838	708.79	0.00147481	0.00160931	0.00136096	0.00144376	0.00155313	0.00148446	0.00133399	0.00145536
30	693.75	592.893	812.692	790.68	711.013	702.12	781.127	747.793	0.00150571	0.00170939	0.00127113	0.00133842	0.0014643	0.00149309	0.00132026	0.00135822
31	764.418	690.171	830.82	748.913	746.673	664.127	834.562	768.982	0.00141165	0.0015177	0.00126843	0.00136601	0.00137912	0.00157432	0.00123034	0.00132795
32	1042.35	1012.59	1012.14	925.854	1026.9	970.453	985	1044.15	0.0010093	0.00102476	0.00103133	0.00113454	0.00103971	0.00107875	0.00107535	0.00102986
33	768.979	785.678	752.26	704.486	692.543	694.794	835.867	765.64	0.00136793	0.00131195	0.00135403	0.00145594	0.00150613	0.00149889	0.00124687	0.00132409
34	964.387	853.536	1054.99	948.869	1010.92	839.007	999.893	903.075	0.00111551	0.00131424	0.000990781	0.00109273	0.00104297	0.00128383	0.00104309	0.0011384
35	560.442	553.882	584.712	585.756	580.98	508.362	600.407	555.588	0.00182821	0.00184961	0.00178032	0.00175011	0.00177138	0.00201326	0.00169283	0.00182933
36	572.2	521.956	591.8	570.938	593.45	606.26	611.55	653.63	0.00179151	0.0019297	0.00170476	0.00183399	0.00175384	0.00170934	0.00166531	0.00160434
37	705.45	654.329	768.96	710.49	757.369	678.7	722.975	714.043	0.00146314	0.00156028	0.00132392	0.0014478	0.0013462	0.00150591	0.0014239	0.00143315
38	867.755	673.127	964.423	763.378	822.7	822.155	939.48	789.546	0.00122076	0.00153658	0.00111233	0.0013203	0.00128556	0.00131201	0.00111413	0.00132697
39	675.35	558.327	646.367	621.853	664.815	597.245	691.336	629.155	0.00149742	0.00183739	0.00158427	0.0016256	0.00154668	0.00171605	0.00148058	0.00162836
40	1073.82	826.3	991.086	869.254	993.457	850.816	1024.87	802.392	0.000974725	0.00123151	0.00105625	0.00117258	0.00104807	0.00122974	0.000999995	0.00126831
41	708.375	716.967	728.575	709.257	706.857	679.5	816.091	709.075	0.00145084	0.00143471	0.00138511	0.00144322	0.00145604	0.00150022	0.00125151	0.00142242
42	942.82	893.591	1323.03	857.471	944.48	889.327	1309.14	980.733	0.0010996	0.00120438	0.000771317	0.00118412	0.00108163	0.00117498	0.000783982	0.00106424
43	935.04	848.844	1018.34	941.277	848.856	843.653	919.425	931.13	0.00111497	0.00123197	0.00101121	0.0011368	0.0012515	0.00125682	0.00116116	0.00112066
44	811.509	675.347	988.679	732.767	797.947	690.4	917.918	739.408	0.00129061	0.00156961	0.00106163	0.00142273	0.00129423	0.00153922	0.00112647	0.00140404
45	1100.55	758.105	942.644	911.075	803.475	902.7	957.025	850.606	0.000928641	0.0013834	0.00110562	0.00112816	0.0013	0.00116286	0.00106847	0.00119927
46	674.267	607.393	656.1	656.736	729.564	627.811	663.1	600.273	0.00154372	0.00167198	0.00156882	0.00156145	0.0014056	0.0016473	0.00153029	0.00171641
47	676.48	702.12	770.358	667.292	750.718	627.508	763.823	780.68	0.00152736	0.0015345	0.00133557	0.00152402	0.00137105	0.00163914	0.00137329	0.0013317
48	899.917	844.194	946.893	1048.99	924.061	1023.1	1065.09	956.572	0.00111748	0.00124048	0.00110773	0.000995693	0.00116926	0.00107978	0.000964744	0.00109827
