# Supplementary material for: Rapid Plasticity in the Prefrontal Cortex during Affective Associative Learning
Source: PLoS One. 2014 Oct 21;9(10):e110720. doi: 10.1371/journal.pone.0110720 (PMC4204938; doi:10.1371/journal.pone.0110720)
Supplement: Dataset S3 — Dataset underlying analysis of the CS-US matching task (stimulus category). The spreadsheet contains the total number of hits (“hit”), misses (“miss”), false alarms (“falsealarm”), correct rejections (“correctrejection”), signal trials (“total_CSplustrials”), and noise trials (“total_CSminustrials”) for all 48 participants. It additionally displays the hit (“hitrate”) and false alarm rates (“falsealarmrate”), the Z values for the hit (“z_hitrate”) and false alarm rates (“z_falsealarmrate”), and the final d' value (“dprime”). (XLSX) [file pone.0110720.s003.xlsx]

## Sheet: MultiCS_CSUSmatching_stimulusCa
Dataset S3
Subject	correctrejection	falsealarm	hit	miss	total_CSplustrials	total_CSminustrials	hitrate	falsealarmrate	z_hitrate	z_falsealarmrate	dprime
1	6	14	9	11	20	20	0.45	0.7	-0.125661	0.524401	-0.650062
2	8	12	9	11	20	20	0.45	0.6	-0.125661	0.253347	-0.379008
3	11	9	14	6	20	20	0.7	0.45	0.524401	-0.125661	0.650062
4	11	9	11	9	20	20	0.55	0.45	0.125661	-0.125661	0.251323
5	9	11	11	8	19	20	0.578947	0.55	0.199201	0.125661	0.07354
6	7	13	8	12	20	20	0.4	0.65	-0.253347	0.38532	-0.638668
7	10	10	10	10	20	20	0.5	0.5	0	0	0
8	7	13	17	3	20	20	0.85	0.65	1.03643	0.38532	0.651113
9	12	8	4	16	20	20	0.2	0.4	-0.841621	-0.253347	-0.588274
10	5	14	14	6	20	19	0.7	0.736842	0.524401	0.63364	-0.109239
11	8	12	9	11	20	20	0.45	0.6	-0.125661	0.253347	-0.379008
12	14	6	7	13	20	20	0.35	0.3	-0.38532	-0.524401	0.13908
13	12	8	12	8	20	20	0.6	0.4	0.253347	-0.253347	0.506694
14	4	16	10	10	20	20	0.5	0.8	0	0.841621	-0.841621
15	15	5	12	8	20	20	0.6	0.25	0.253347	-0.67449	0.927837
16	9	11	10	9	19	20	0.526316	0.55	0.0660118	0.125661	-0.0596495
17	10	10	10	9	19	20	0.526316	0.5	0.0660118	0	0.0660118
18	10	10	6	14	20	20	0.3	0.5	-0.524401	0	-0.524401
19	8	12	10	10	20	20	0.5	0.6	0	0.253347	-0.253347
20	11	9	10	10	20	20	0.5	0.45	0	-0.125661	0.125661
21	16	4	7	13	20	20	0.35	0.2	-0.38532	-0.841621	0.456301
22	13	7	6	14	20	20	0.3	0.35	-0.524401	-0.38532	-0.13908
23	11	9	10	10	20	20	0.5	0.45	0	-0.125661	0.125661
24	4	16	14	6	20	20	0.7	0.8	0.524401	0.841621	-0.317221
25	5	15	10	10	20	20	0.5	0.75	0	0.67449	-0.67449
26	11	9	11	9	20	20	0.55	0.45	0.125661	-0.125661	0.251323
27	14	6	9	10	19	20	0.473684	0.3	-0.0660118	-0.524401	0.458389
28	14	6	12	8	20	20	0.6	0.3	0.253347	-0.524401	0.777748
29	9	11	15	5	20	20	0.75	0.55	0.67449	0.125661	0.548828
30	11	9	11	9	20	20	0.55	0.45	0.125661	-0.125661	0.251323
31	14	6	9	11	20	20	0.45	0.3	-0.125661	-0.524401	0.398739
32	7	13	15	5	20	20	0.75	0.65	0.67449	0.38532	0.289169
33	9	11	8	12	20	20	0.4	0.55	-0.253347	0.125661	-0.379008
34	13	7	9	11	20	20	0.45	0.35	-0.125661	-0.38532	0.259659
35	10	10	17	3	20	20	0.85	0.5	1.03643	0	1.03643
36	12	8	10	10	20	20	0.5	0.4	0	-0.253347	0.253347
37	11	9	10	10	20	20	0.5	0.45	0	-0.125661	0.125661
38	12	8	9	11	20	20	0.45	0.4	-0.125661	-0.253347	0.127686
39	11	9	11	9	20	20	0.55	0.45	0.125661	-0.125661	0.251323
40	3	17	15	5	20	20	0.75	0.85	0.67449	1.03643	-0.361944
41	10	10	11	9	20	20	0.55	0.5	0.125661	0	0.125661
42	15	5	5	15	20	20	0.25	0.25	-0.67449	-0.67449	0
43	10	10	10	10	20	20	0.5	0.5	0	0	0
44	10	10	14	6	20	20	0.7	0.5	0.524401	0	0.524401
45	14	6	10	10	20	20	0.5	0.3	0	-0.524401	0.524401
46	11	9	7	13	20	20	0.35	0.45	-0.38532	-0.125661	-0.259659
47	12	8	12	8	20	20	0.6	0.4	0.253347	-0.253347	0.506694
48	0	20	18	2	20	20	0.9	0.975	1.28155	1.95996	-0.678412
