# Supplementary material for: Rapid Plasticity in the Prefrontal Cortex during Affective Associative Learning
Source: PLoS One. 2014 Oct 21;9(10):e110720. doi: 10.1371/journal.pone.0110720 (PMC4204938; doi:10.1371/journal.pone.0110720)
Supplement: Dataset S4 — Dataset underlying analysis of the CS-US matching task (shock location). Labeling of variables as in S3, except that d' is labeled as “dprime_shockLocation”. (XLSX) [file pone.0110720.s004.xlsx]

## Sheet: MultiCS_CSUSmatching_shockLocat
Dataset S4
Subject	correctrejection	falsealarm	hit	miss	total_CSplustrials	total_CSminustrials	hitrate	falsealarmrate	z_hitrate	z_falsealarmrate	dprime_shockLocation
1	7	3	3	7	10	10	0.3	0.3	-0.524401	-0.524401	0
2	5	5	5	5	10	10	0.5	0.5	0	0	0
3	5	5	6	4	10	10	0.6	0.5	0.253347	0	0.253347
4	5	5	5	5	10	10	0.5	0.5	0	0	0
5	4	6	3	7	10	10	0.3	0.6	-0.524401	0.253347	-0.777748
6	5	5	7	3	10	10	0.7	0.5	0.524401	0	0.524401
7	4	6	5	5	10	10	0.5	0.6	0	0.253347	-0.253347
8	7	3	5	5	10	10	0.5	0.3	0	-0.524401	0.524401
9	3	7	5	5	10	10	0.5	0.7	0	0.524401	-0.524401
10	6	4	2	8	10	10	0.2	0.4	-0.841621	-0.253347	-0.588274
11	9	1	5	5	10	10	0.5	0.1	0	-1.28155	1.28155
12	8	2	7	3	10	10	0.7	0.2	0.524401	-0.841621	1.36602
13	5	5	5	5	10	10	0.5	0.5	0	0	0
14	7	3	3	6	9	10	0.333333	0.3	-0.430727	-0.524401	0.0936732
15	6	4	7	3	10	10	0.7	0.4	0.524401	-0.253347	0.777748
16	2	8	5	5	10	10	0.5	0.8	0	0.841621	-0.841621
17	5	4	6	4	10	9	0.6	0.444444	0.253347	-0.13971	0.393057
18	5	5	6	4	10	10	0.6	0.5	0.253347	0	0.253347
19	6	4	3	7	10	10	0.3	0.4	-0.524401	-0.253347	-0.271053
20	3	7	8	2	10	10	0.8	0.7	0.841621	0.524401	0.317221
21	3	7	3	7	10	10	0.3	0.7	-0.524401	0.524401	-1.0488
22	5	5	5	5	10	10	0.5	0.5	0	0	0
23	7	3	5	5	10	10	0.5	0.3	0	-0.524401	0.524401
24	8	2	7	3	10	10	0.7	0.2	0.524401	-0.841621	1.36602
25	4	6	7	3	10	10	0.7	0.6	0.524401	0.253347	0.271053
26	5	5	4	6	10	10	0.4	0.5	-0.253347	0	-0.253347
27	6	4	4	6	10	10	0.4	0.4	-0.253347	-0.253347	0
28	6	4	3	7	10	10	0.3	0.4	-0.524401	-0.253347	-0.271053
29	1	9	6	3	9	10	0.666667	0.9	0.430727	1.28155	-0.850824
30	4	6	6	4	10	10	0.6	0.6	0.253347	0.253347	0
31	5	5	7	3	10	10	0.7	0.5	0.524401	0	0.524401
32	6	4	5	5	10	10	0.5	0.4	0	-0.253347	0.253347
33	5	5	7	3	10	10	0.7	0.5	0.524401	0	0.524401
34	3	7	3	7	10	10	0.3	0.7	-0.524401	0.524401	-1.0488
35	4	6	5	5	10	10	0.5	0.6	0	0.253347	-0.253347
36	4	6	5	5	10	10	0.5	0.6	0	0.253347	-0.253347
37	5	5	6	4	10	10	0.6	0.5	0.253347	0	0.253347
38	6	4	7	3	10	10	0.7	0.4	0.524401	-0.253347	0.777748
39	4	6	4	6	10	10	0.4	0.6	-0.253347	0.253347	-0.506694
40	6	4	5	5	10	10	0.5	0.4	0	-0.253347	0.253347
41	8	2	4	6	10	10	0.4	0.2	-0.253347	-0.841621	0.588274
42	1	9	5	5	10	10	0.5	0.9	0	1.28155	-1.28155
43	9	1	4	6	10	10	0.4	0.1	-0.253347	-1.28155	1.0282
44	7	3	2	8	10	10	0.2	0.3	-0.841621	-0.524401	-0.317221
45	5	5	3	7	10	10	0.3	0.5	-0.524401	0	-0.524401
46	3	7	7	3	10	10	0.7	0.7	0.524401	0.524401	0
47	3	6	1	8	9	9	0.111111	0.666667	-1.22064	0.430727	-1.65137
48	3	7	6	4	10	10	0.6	0.7	0.253347	0.524401	-0.271053
