# Supplementary material for: Rapid Plasticity in the Prefrontal Cortex during Affective Associative Learning
Source: PLoS One. 2014 Oct 21;9(10):e110720. doi: 10.1371/journal.pone.0110720 (PMC4204938; doi:10.1371/journal.pone.0110720)
Supplement: Dataset S5 — Dataset underlying analysis of neuronal activation during the post- versus pre-learning phase. The spreadsheet contains the neuronal activation of all 48 subjects in the right (“Right”) and homologous left-hemispheric (“Left”) dipole groups for the different sessions (“pre”/“post”) and CS-types (“plus”/“minus”) averaged across the 50 to 80 ms time interval. (XLSX) [file pone.0110720.s005.xlsx]

## Sheet: Session-x-CStype-50to80ms-right
Dataset S5
Subject	preplusRight	preplusLeft	preminusRight	preminusLeft	postplusRight	postplusLeft	postminusRight	postminusLeft
1	5.7142	5.9844	5.6266	6.1681	4.5162	7.1371	5.3412	5.5607
2	8.035	5.3262	7.2518	4.2025	5.3205	6.7266	5.4473	5.9141
3	3.772	3.9179	4.461	4.8278	4.6265	4.5129	3.7266	4.0894
4	3.2919	4.3452	4.618	4.0008	3.6432	3.6109	4.5842	4.209
5	4.2025	3.5965	3.6078	3.807	4.7011	5.7698	5.6989	5.3464
6	3.3999	3.7239	3.3793	3.5245	3.6786	4.516	3.5924	3.7246
7	5.3208	5.2478	5.1681	4.115	7.2309	7.7513	5.6734	4.9236
8	6.0164	5.534	8.5291	5.4407	7.4397	4.0549	5.8652	2.813
9	4.397	5.8518	3.4876	4.1013	4.6546	4.0238	4.417	6.045
10	3.7402	5.5566	3.1722	3.7702	3.264	5.1096	3.7112	5.5405
11	4.5941	5.0483	4.9996	3.6675	5.8967	4.2629	4.6815	3.803
12	5.5925	6.2243	7.6981	5.8292	5.6091	4.4947	6.0518	3.8195
13	2.9325	2.9246	4.1239	2.6839	4.8316	3.262	3.8992	2.8722
14	4.4836	3.5936	6.1755	3.8647	5.0606	4.4515	4.915	4.1345
15	5.1275	4.6856	2.557	5.2152	4.3941	6.2477	4.1921	4.0992
16	4.9084	4.2795	5.4472	5.8198	3.7322	5.0395	4.384	4.2724
17	3.7311	5.7256	5.4649	4.0355	7.1882	4.4298	4.1573	5.3533
18	3.6996	4.5714	4.6268	3.476	4.0679	3.7465	4.4497	4.252
19	5.1276	3.3393	5.0058	3.3514	5.0985	3.7393	4.1173	2.977
20	3.7024	3.7751	5.0751	5.5506	4.4275	3.7281	3.8732	3.8327
21	3.4091	2.8112	2.9129	3.0128	3.8704	3.7035	3.6797	3.8482
22	3.3171	2.6383	3.6693	3.3058	2.1787	2.4722	3.6471	2.8194
23	5.2956	4.4152	4.7045	5.7396	5.9064	4.9858	5.4961	4.8976
24	4.5136	5.0841	5.1581	6.1563	4.2093	4.459	4.5819	6.2685
25	3.5043	3.3324	3.1836	3.1797	4.1976	3.8914	3.2246	3.308
26	5.5847	4.0899	4.3	3.8893	4.2118	3.7399	4.4284	3.3275
27	4.3156	4.8747	4.6551	5.6546	4.2567	4.3597	2.8818	3.2038
28	4.1439	6.9442	6.2388	3.9725	4.3536	5.9758	4.4755	4.2273
29	5.156	4.6466	3.6376	4.5656	3.9121	4.7164	6.8719	4.6798
30	4.6308	4.827	4.2706	4.3584	4.5717	4.3889	4.8117	3.9087
31	2.2181	4.6942	2.2318	3.874	2.5818	3.0934	2.3191	3.3832
32	7.4084	4.1704	6.7989	6.0239	9.666	4.9461	7.9294	5.3036
33	3.7135	3.1468	5.2806	3.9652	3.4015	3.1705	4.6014	3.3117
34	3.6754	4.0116	3.8864	5.1131	4.9571	4.798	5.1336	4.8908
35	3.0852	4.0859	3.8367	3.4385	2.9667	3.7943	3.2371	3.9736
36	3.4688	3.825	3.3399	3.0046	3.2529	3.053	3.2494	2.945
37	4.8094	3.794	4.7991	4.2889	6.2841	4.1134	3.819	4.1508
38	6.4378	4.3535	4.7666	3.1314	6.5559	5.1445	3.6858	3.7326
39	6.2685	4.9307	6.4901	5.4976	5.7396	4.4663	5.206	6.4386
40	2.7963	5.6564	2.7518	3.2445	3.2306	4.327	3.3468	3.6822
41	4.0227	4.8152	4.6189	5.1952	5.5356	8.2141	7.7168	4.8841
42	4.4623	3.2853	4.9798	3.2723	5.4943	3.101	4.7444	2.4684
43	5.1803	5.2566	4.695	5.2895	6.6309	5.5947	5.0393	4.3171
44	4.0804	3.2148	4.4694	3.4756	4.1715	4.8635	3.9061	3.4061
45	2.9474	3.9695	3.8007	3.7642	4.9111	3.9358	3.773	3.4671
46	6.0764	4.0961	4.8435	4.5013	5.1681	5.0118	5.1952	4.365
47	4.0657	5.1045	5.9292	5.4864	8.4599	8.801	5.6421	5.5547
48	6.0366	6.4178	4.6105	5.6171	4.5268	4.8996	2.7792	4.8052
