# Supplementary material for: Rapid Plasticity in the Prefrontal Cortex during Affective Associative Learning
Source: PLoS One. 2014 Oct 21;9(10):e110720. doi: 10.1371/journal.pone.0110720 (PMC4204938; doi:10.1371/journal.pone.0110720)
Supplement: Dataset S6 — Dataset underlying analysis of neuronal activation during the learning phase. The spreadsheet contains the neuronal activation of all 48 subjects in the right (“Right”) and homologous left-hemispheric (“Left”) dipole groups for the different runs (“R1”/“R2”/“R3”) and CS-types (“plus”/“minus”). (XLSX) [file pone.0110720.s006.xlsx]

## Sheet: Run-x-CStype-50to80ms-rightLeft
Dataset S6
Subject	R1plusRight	R1plusLeft	R1minusRight	R1minusLeft	R2plusRight	R2plusLeft	R2minusRight	R2minusLeft	R3plusRight	R3plusLeft	R3minusRight	R3minusLeft
1	6.5809	7.5018	11.0603	10.8347	8.6328	9.5918	6.2493	6.8241	15.535	12.6991	6.9734	6.6248
2	6.7957	6.4101	9.9314	8.424	9.215	8.7458	7.9294	7.0149	11.3228	7.1088	7.4712	7.955
3	5.8231	5.6426	7.1363	6.0188	7.1426	7.3144	5.8711	6.1116	7.0623	5.801	6.2529	5.6346
4	6.0159	6.013	4.2208	4.0158	7.0656	6.74	5.0803	4.3606	6.8859	5.5753	4.83	3.6915
5	5.3955	4.7781	5.1424	5.2809	5.8961	6.1043	5.8355	4.9123	4.7332	4.6845	4.7309	4.8472
6	4.364	4.7494	5.0876	5.9258	8.4915	8.1007	5.937	6.465	7.543	7.0313	7.0635	9.7578
7	7.7119	8.2981	9.2778	7.614	9.0845	9.8487	8.3075	7.1313	6.8571	8.1495	7.3689	8.5591
8	8.5663	8.3608	7.5404	5.8881	8.4773	6.3044	7.7246	9.3829	10.4139	8.6283	9.1255	10.2405
9	6.4088	5.6239	8.8557	8.9096	8.279	7.6398	6.2265	6.8378	6.0668	7.2977	6.3486	6.1193
10	6.2253	6.9796	6.3059	8.3201	5.6085	5.0858	6.4024	7.4361	5.9462	5.9007	5.2564	4.4563
11	6.3633	10.7127	7.0636	6.3537	7.2685	9.1004	7.3025	6.1559	6.7939	8.159	6.1452	8.7297
12	8.0816	11.1875	7.489	7.1821	9.2402	9.0124	6.8121	6.5961	8.6864	8.7839	9.189	9.9435
13	3.035	3.4014	4.1856	3.5154	4.4056	4.1154	4.279	4.0198	3.6649	3.2018	2.8765	3.9219
14	5.6907	7.6046	5.9513	4.1613	6.2061	5.7803	5.3932	5.9011	7.054	9.1447	4.9062	5.1246
15	3.8785	3.6405	4.6318	5.1115	6.0823	5.6838	5.9672	5.5357	6.3431	5.0559	3.9189	4.9951
16	6.2342	6.8016	7.6765	7.668	7.9824	9.8751	6.7974	8.0527	7.8182	9.4796	4.7413	6.5621
17	5.408	6.6713	8.3125	9.1131	5.85	5.4921	6.1796	6.6668	6.2684	7.6363	6.307	5.3441
18	6.3163	6.2097	8.2001	7.548	8.3102	6.605	5.751	6.1003	6.7434	6.741	4.7175	9.0445
19	8.0124	8.2419	7.3654	6.6151	6.3826	6.0103	6.3748	6.2558	9.2447	7.8697	6.6043	6.38
20	5.0805	4.1298	4.7524	3.5813	4.624	6.1327	4.9288	6.5893	5.0148	4.7833	5.8558	4.4895
21	3.2268	3.9233	4.7973	4.4781	6.3794	5.6515	5.792	4.7004	5.0891	5.0966	4.3089	4.8142
22	4.2538	4.867	5.1386	4.718	5.0145	4.2231	4.1933	4.6047	3.045	2.5328	4.5505	3.6289
23	8.4946	8.6569	10.8636	8.3947	7.1118	6.3892	5.6894	5.4206	7.9321	7.3291	9.2867	9.5363
24	10.975	12.698	10.2026	8.8044	6.6003	8.3599	6.2322	7.5507	7.4464	8.2053	6.0564	5.8333
25	6.4704	6.7967	5.7466	7.0821	4.274	4.9495	6.4404	6.4302	5.891	9.6308	5.5809	5.8419
26	9.2088	5.7199	5.825	5.9928	5.6778	4.2483	4.9559	5.0998	5.4008	4.2032	6.2756	4.8484
27	3.7582	4.1237	3.4501	3.9515	5.2143	3.1614	5.7714	4.4685	6.7872	4.4044	5.4547	3.5426
28	9.1953	9.4776	6.6369	6.6464	8.0425	6.648	7.0873	6.3336	5.781	5.6895	6.8797	7.2183
29	6.7441	6.2571	9.9174	7.8705	5.5992	6.7537	5.9066	5.0198	6.3597	9.2255	5.2146	6.0385
30	5.5373	5.3911	7.7806	7.1464	5.973	5.3432	6.3187	6.1239	6.2964	5.95	5.2896	5.5873
31	3.4131	3.5219	3.3849	3.8409	4.2526	3.6041	2.91	3.4829	3.7049	3.8266	3.6969	4.1404
32	7.7718	7.4636	7.3208	7.8447	6.89	8.7416	7.3914	8.9542	11.915	9.6862	7.7934	6.1201
33	8.9671	7.3138	4.8883	8.3309	5.7354	5.3568	5.7978	5.8578	10.5693	7.0408	5.2565	6.0047
34	5.7248	6.9165	6.3106	6.8584	6.3492	6.2287	5.8088	7.0465	5.8668	4.6356	8.4663	6.994
35	5.4304	5.5779	6.4083	5.8764	8.8463	7.1165	8.2508	8.4274	6.3076	5.5498	6.975	6.4224
36	3.9791	4.557	3.339	4.9007	3.7827	5.2368	4.0381	3.7498	3.7733	5.1745	4.4968	4.8684
37	6.5063	9.1857	5.0667	6.9995	5.6533	8.1327	7.0705	7.2699	5.2585	8.0805	5.3445	7.787
38	5.1856	5.6204	5.1452	5.2173	6.8124	5.3707	8.1144	6.3464	6.0402	7.5065	12.2317	11.7111
39	5.3496	6.406	6.2899	6.4759	7.0707	8.5559	7.1433	7.996	10.7536	10.6061	8.5916	7.2946
40	6.3657	6.2388	6.4454	7.7244	7.8041	8.7213	5.0334	4.4616	8.6176	8.0433	4.9632	4.7209
41	8.6844	8.9644	5.7219	8.3452	6.8365	8.2756	6.306	5.2264	7.4701	8.4197	6.5458	6.1855
42	6.3432	8.138	5.7709	5.3946	5.778	5.7624	8.2797	5.8816	6.1022	6.2369	6.4177	6.1304
43	6.0098	5.772	10.3188	11.0313	8.5063	10.4106	6.9134	6.9089	5.3202	5.3799	10.0598	9.6978
44	7.182	7.6291	8.1043	9.2319	6.6669	5.6541	6.2104	5.3721	7.4225	6.8696	6.5797	3.985
45	5.3892	4.1796	7.6117	8.1014	5.8251	5.1139	4.6943	4.7441	7.6213	7.0535	6.0858	5.6267
46	9.6141	8.8026	8.3986	6.8012	9.3215	9.421	7.8444	5.205	6.8921	5.6519	6.6474	5.4961
47	6.6953	5.7813	5.7011	6.8823	5.9669	7.2252	5.5381	6.5535	12.5347	14.479	8.0934	6.5391
48	5.5389	7.1536	6.6821	6.008	7.6076	6.2503	4.1265	6.5394	5.8351	5.6891	5.5136	4.7557
